# Supplementary material for: After 157 years, a second specimen and species of the phylogenetically enigmatic and previously monobasic genus Nototylus Gemminger & Harold, 1868 (Coleoptera, Carabidae, Nototylini)
Source: Zookeys. 2020 Apr 16;927:65–74. doi: 10.3897/zookeys.927.49584 (PMC7180163; doi:10.3897/zookeys.927.49584)
Supplement: XML Treatment for Nototylus [file zookeys.927.49584-treatment1.xml]

<!DOCTYPE tp:taxon-treatment
  PUBLIC "-//TaxonX//DTD Taxonomic Treatment Publishing DTD v0 20100105//EN" "tax-treatment-NSO.dtd">
<tp:taxon-treatment xmlns:tp="http://www.plazi.org/taxpub"><tp:treatment-meta><kwd-group><label>Taxon classification</label><kwd><named-content xmlns:xlink="http://www.w3.org/1999/xlink" content-type="kingdom">Animalia</named-content></kwd><kwd><named-content xmlns:xlink="http://www.w3.org/1999/xlink" content-type="order">Coleoptera</named-content></kwd><kwd><named-content xmlns:xlink="http://www.w3.org/1999/xlink" content-type="family">Carabidae</named-content></kwd></kwd-group><mixed-citation publication-type="journal"><person-group><name><surname>Erwin</surname><given-names>Terry L.</given-names></name><name><surname>Kavanaugh</surname><given-names>David H.</given-names></name><name><surname>Maddison</surname><given-names>David R.</given-names></name></person-group><article-title>After 157 years, a second specimen and species of the phylogenetically enigmatic and previously monobasic genus <italic><tp:taxon-name><tp:taxon-name-part taxon-name-part-type="genus" reg="Nototylus">Nototylus</tp:taxon-name-part></tp:taxon-name></italic> Gemminger &amp; Harold, 1868 (<tp:taxon-name><tp:taxon-name-part taxon-name-part-type="order">Coleoptera</tp:taxon-name-part></tp:taxon-name>, <tp:taxon-name><tp:taxon-name-part taxon-name-part-type="family">Carabidae</tp:taxon-name-part></tp:taxon-name>, <tp:taxon-name><tp:taxon-name-part taxon-name-part-type="tribe">Nototylini</tp:taxon-name-part></tp:taxon-name>)</article-title><source>Zookeys</source><day>16</day><month>4</month><year>2020</year><volume>927</volume><fpage>65</fpage><lpage>74</lpage><pub-id pub-id-type="doi">10.3897/zookeys.927.49584</pub-id></mixed-citation></tp:treatment-meta><tp:nomenclature><label>Genus</label><tp:taxon-name><object-id xmlns:xlink="http://www.w3.org/1999/xlink" content-type="arpha" xlink:type="simple">0F63823E-1274-5B8B-9133-FFCA420395CD</object-id>
            <tp:taxon-name-part taxon-name-part-type="genus" reg="Nototylus">Nototylus</tp:taxon-name-part>
          </tp:taxon-name><tp:taxon-authority>Gemminger &amp; Harold, 1868</tp:taxon-authority><tp:nomenclature-citation-list><tp:nomenclature-citation><tp:taxon-name>
                <tp:taxon-name-part taxon-name-part-type="genus" reg="Tylonotus">Tylonotus</tp:taxon-name-part>
              </tp:taxon-name><comment>Schaum, 1863: 74 (preoccupied by <tp:taxon-name><tp:taxon-name-part taxon-name-part-type="genus" reg="Tylonotus">Tylonotus</tp:taxon-name-part></tp:taxon-name> Haldeman, 1847, a genus in the beetle family <tp:taxon-name><tp:taxon-name-part taxon-name-part-type="family">Cerambycidae</tp:taxon-name-part></tp:taxon-name>, and <tp:taxon-name><tp:taxon-name-part taxon-name-part-type="genus" reg="Tylonotus">Tylonotus</tp:taxon-name-part></tp:taxon-name> Fieber, 1858 (<tp:taxon-name><tp:taxon-name-part taxon-name-part-type="order">Hemiptera</tp:taxon-name-part></tp:taxon-name>).</comment></tp:nomenclature-citation><tp:nomenclature-citation><tp:taxon-name>
                <tp:taxon-name-part taxon-name-part-type="genus" reg="Nototylus">Nototylus</tp:taxon-name-part>
              </tp:taxon-name><comment>Gemminger &amp; Harold, 1868: 161, new name.</comment></tp:nomenclature-citation></tp:nomenclature-citation-list></tp:nomenclature><tp:treatment-sec sec-type="Diagnostic combination" id="SECID0EHMAC"><title>Diagnostic combination.</title><p>Head domed, sub-hypognathus, with a partial sulcus (Fig. <xref ref-type="fig" rid="F1">5</xref>) under the anterior part of eye. Profemur with a subapicoventral concavity (Fig. <xref ref-type="fig" rid="F1">6</xref>) containing slender, elongate and apically ovospatulate setae (Fig. <xref ref-type="fig" rid="F1">8</xref>). This structure, unique within <tp:taxon-name><tp:taxon-name-part taxon-name-part-type="family">Carabidae</tp:taxon-name-part></tp:taxon-name>, is presumed to be used for grooming the antenna (we will refer to it as a “grooming structure” below). Protibial antennal cleaner absent. Tibiae flattened as in carabids known to live with ants and lined with sparse apically spatulate setae. <xref ref-type="bibr" rid="B4">Deuve (1994)</xref> provided the following additional characteristics: procoxal cavities (<italic>sensu</italic><xref ref-type="bibr" rid="B14">LeConte 1853</xref>) closed with pleural lobe fitted into the prosternal process; the harpalidian-type post abdomen (<italic>sensu</italic><xref ref-type="bibr" rid="B3">Deuve 1988</xref>). Tergite IX differentiated as a thin transverse arch, laterotergites IX reduced and very lateral in location. The combination of character states in this enigmatic genus is unique within <tp:taxon-name><tp:taxon-name-part taxon-name-part-type="family">Carabidae</tp:taxon-name-part></tp:taxon-name>.</p></tp:treatment-sec><tp:treatment-sec sec-type="Included species currently recognized" id="SECID0ETNAC"><title>Included species currently recognized.</title><p><italic><tp:taxon-name><tp:taxon-name-part taxon-name-part-type="genus" reg="Nototylus">Nototylus</tp:taxon-name-part> <tp:taxon-name-part taxon-name-part-type="species" reg="fryi">fryi</tp:taxon-name-part></tp:taxon-name></italic> (Schaum), 1863</p><p><italic><tp:taxon-name><tp:taxon-name-part taxon-name-part-type="genus" reg="Nototylus">Nototylus</tp:taxon-name-part> <tp:taxon-name-part taxon-name-part-type="species" reg="balli">balli</tp:taxon-name-part></tp:taxon-name></italic> Erwin &amp; Kavanaugh, new species</p><sec sec-type="Key to adult females of Nototylus Gemminger &amp; Harold, 1868" id="SECID0EROAC"><title>Key to adult females of <italic><tp:taxon-name><tp:taxon-name-part taxon-name-part-type="genus" reg="Nototylus">Nototylus</tp:taxon-name-part></tp:taxon-name></italic> Gemminger &amp; Harold, 1868</title><table-wrap content-type="key" position="anchor" orientation="portrait"><table id="TID0ETGAC" rules="all"><tbody><tr><td rowspan="1" colspan="1">1</td><td rowspan="1" colspan="1">Elytron (Fig. <xref ref-type="fig" rid="F1">1</xref>) only slightly swollen posterior to humerus; pronotum (Fig. <xref ref-type="fig" rid="F1">1</xref>) elongate, more strongly narrowed posteriorly, with lateral margins slightly sinuate, not rounded; brachypterous, hindwing without venation distal to stigma</td><td rowspan="1" colspan="1">
                      <bold><italic><tp:taxon-name><tp:taxon-name-part taxon-name-part-type="genus" reg="Nototylus">Nototylus</tp:taxon-name-part> <tp:taxon-name-part taxon-name-part-type="species" reg="fryi">fryi</tp:taxon-name-part></tp:taxon-name></italic> (Schaum)</bold>
                    </td></tr><tr><td rowspan="1" colspan="1">–</td><td rowspan="1" colspan="1">Elytron (Fig. <xref ref-type="fig" rid="F1">2</xref>) more distinctly swollen posterior to humerus; pronotum (Fig. <xref ref-type="fig" rid="F1">2</xref>) subquadrate, with sides slightly rounded; macropterous</td><td rowspan="1" colspan="1">
                      <bold><italic><tp:taxon-name><tp:taxon-name-part taxon-name-part-type="genus" reg="Nototylus">Nototylus</tp:taxon-name-part> <tp:taxon-name-part taxon-name-part-type="species" reg="balli">balli</tp:taxon-name-part></tp:taxon-name></italic> Erwin &amp; Kavanaugh, sp. nov.</bold>
                    </td></tr><tr><td rowspan="1" colspan="1"/></tr></tbody></table></table-wrap><fig id="F1" position="float" orientation="portrait"><object-id xmlns:xlink="http://www.w3.org/1999/xlink" content-type="doi" xlink:type="simple">10.3897/zookeys.927.49584.figures1-8</object-id><object-id xmlns:xlink="http://www.w3.org/1999/xlink" content-type="arpha" xlink:type="simple">04B87D44-203F-5216-98D1-FBE8FE699A43</object-id><label>Figures 1–8.</label><caption><p><italic><tp:taxon-name><tp:taxon-name-part taxon-name-part-type="genus" reg="Nototylus">Nototylus</tp:taxon-name-part></tp:taxon-name></italic><bold>1</bold><italic><tp:taxon-name><tp:taxon-name-part taxon-name-part-type="genus" reg="Nototylus">Nototylus</tp:taxon-name-part> <tp:taxon-name-part taxon-name-part-type="species" reg="fryi">fryi</tp:taxon-name-part></tp:taxon-name></italic> (Schaum), habitus, dorsal aspect, apparent body length (<abbrev xmlns:xlink="http://www.w3.org/1999/xlink" xlink:title="Measurements of length" id="ABBRID0EKCAE" xlink:type="simple">ABL</abbrev>) = 8.2 mm <bold>2–6</bold><italic><tp:taxon-name><tp:taxon-name-part taxon-name-part-type="genus" reg="Nototylus">Nototylus</tp:taxon-name-part> <tp:taxon-name-part taxon-name-part-type="species" reg="balli">balli</tp:taxon-name-part></tp:taxon-name></italic> sp. nov.: <bold>2</bold> habitus, dorsal aspect, <abbrev xmlns:xlink="http://www.w3.org/1999/xlink" xlink:title="Measurements of length" id="ABBRID0E4CAE" xlink:type="simple">ABL</abbrev> = 9.1 mm <bold>3</bold> habitus, left lateral aspect <bold>4</bold> head, dorsal aspect <bold>5</bold> head, left lateral aspect; arrow indicates location of sulcus beneath eye <bold>6</bold> left foreleg, lateral aspect; femur with antennal cleaner present subapicoventrally <bold>7</bold> left mesotibia, ventral aspect <bold>8</bold> closeup of a middle leg spatulate seta. Scale bars: 0.5 mm (<bold>1–8</bold>).</p></caption><graphic xmlns:xlink="http://www.w3.org/1999/xlink" xlink:href="zookeys-927-065-g001.jpg" position="float" orientation="portrait" xlink:type="simple" id="oo_400931.jpg"><uri content-type="original_file" xlink:type="simple">https://binary.pensoft.net/fig/400931</uri></graphic></fig></sec></tp:treatment-sec><ref-list><ref id="B4"><mixed-citation xmlns:xlink="http://www.w3.org/1999/xlink" xlink:type="simple"><person-group><name name-style="western"><surname>Deuve</surname><given-names>T</given-names></name></person-group> (<year>1994</year>) <article-title>Les <tp:taxon-name><tp:taxon-name-part taxon-name-part-type="family">Nototylidae</tp:taxon-name-part></tp:taxon-name>, une famille énigmatique de coléoptères <tp:taxon-name><tp:taxon-name-part taxon-name-part-type="suborder">Adephaga</tp:taxon-name-part></tp:taxon-name>.</article-title><source>Annales de la Société Entomologique de France (nouvelle série)</source><volume>30</volume>: <fpage>133</fpage>–<lpage>144</lpage>.</mixed-citation></ref><ref id="B14"><mixed-citation xmlns:xlink="http://www.w3.org/1999/xlink" xlink:type="simple"><person-group><name name-style="western"><surname>LeConte</surname><given-names>JL</given-names></name></person-group> (<year>1853</year>) Notes on the classification of the <tp:taxon-name><tp:taxon-name-part taxon-name-part-type="family">Carabidae</tp:taxon-name-part></tp:taxon-name> of the United States. Transactions of the American Philosophical Society (series 2) 10: 363–403. <ext-link xlink:type="simple" ext-link-type="doi" xlink:href="10.2307/1005287">https://doi.org/10.2307/1005287</ext-link></mixed-citation></ref><ref id="B3"><mixed-citation xmlns:xlink="http://www.w3.org/1999/xlink" xlink:type="simple"><person-group><name name-style="western"><surname>Deuve</surname><given-names>T</given-names></name></person-group> (<year>1988</year>) <article-title>Étude phylogénétique des Coléoptères <tp:taxon-name><tp:taxon-name-part taxon-name-part-type="suborder">Adephaga</tp:taxon-name-part></tp:taxon-name>: redéfinition de la famille des <tp:taxon-name><tp:taxon-name-part taxon-name-part-type="family">Harpalidae</tp:taxon-name-part></tp:taxon-name>, <italic>sensu novo</italic>, et note sur les <tp:taxon-name><tp:taxon-name-part taxon-name-part-type="subfamily">Pseudomorphinae</tp:taxon-name-part></tp:taxon-name> et <tp:taxon-name><tp:taxon-name-part taxon-name-part-type="family">Brachinidae</tp:taxon-name-part></tp:taxon-name>.</article-title><source>Bulletin de la Société entomologique de France</source><volume>92</volume>(<issue>5–6</issue>): <fpage>161</fpage>–<lpage>182</lpage>.</mixed-citation></ref></ref-list></tp:taxon-treatment>
