# Supplementary material for: After 157 years, a second specimen and species of the phylogenetically enigmatic and previously monobasic genus Nototylus Gemminger & Harold, 1868 (Coleoptera, Carabidae, Nototylini)
Source: Zookeys. 2020 Apr 16;927:65–74. doi: 10.3897/zookeys.927.49584 (PMC7180163; doi:10.3897/zookeys.927.49584)
Supplement: XML Treatment for Nototylus fryi [file zookeys.927.49584-treatment2.xml]

<!DOCTYPE tp:taxon-treatment
  PUBLIC "-//TaxonX//DTD Taxonomic Treatment Publishing DTD v0 20100105//EN" "tax-treatment-NSO.dtd">
<tp:taxon-treatment xmlns:tp="http://www.plazi.org/taxpub"><tp:treatment-meta><kwd-group><label>Taxon classification</label><kwd><named-content xmlns:xlink="http://www.w3.org/1999/xlink" content-type="kingdom">Animalia</named-content></kwd><kwd><named-content xmlns:xlink="http://www.w3.org/1999/xlink" content-type="order">Coleoptera</named-content></kwd><kwd><named-content xmlns:xlink="http://www.w3.org/1999/xlink" content-type="family">Carabidae</named-content></kwd></kwd-group><mixed-citation publication-type="journal"><person-group><name><surname>Erwin</surname><given-names>Terry L.</given-names></name><name><surname>Kavanaugh</surname><given-names>David H.</given-names></name><name><surname>Maddison</surname><given-names>David R.</given-names></name></person-group><article-title>After 157 years, a second specimen and species of the phylogenetically enigmatic and previously monobasic genus <italic><tp:taxon-name><tp:taxon-name-part taxon-name-part-type="genus" reg="Nototylus">Nototylus</tp:taxon-name-part></tp:taxon-name></italic> Gemminger &amp; Harold, 1868 (<tp:taxon-name><tp:taxon-name-part taxon-name-part-type="order">Coleoptera</tp:taxon-name-part></tp:taxon-name>, <tp:taxon-name><tp:taxon-name-part taxon-name-part-type="family">Carabidae</tp:taxon-name-part></tp:taxon-name>, <tp:taxon-name><tp:taxon-name-part taxon-name-part-type="tribe">Nototylini</tp:taxon-name-part></tp:taxon-name>)</article-title><source>Zookeys</source><day>16</day><month>4</month><year>2020</year><volume>927</volume><fpage>65</fpage><lpage>74</lpage><pub-id pub-id-type="doi">10.3897/zookeys.927.49584</pub-id></mixed-citation></tp:treatment-meta><tp:nomenclature><tp:taxon-name><object-id xmlns:xlink="http://www.w3.org/1999/xlink" content-type="arpha" xlink:type="simple">1DCA7A60-0409-50E7-BC61-B4FC693618AE</object-id>
            <tp:taxon-name-part taxon-name-part-type="genus" reg="Nototylus">Nototylus</tp:taxon-name-part>
            <tp:taxon-name-part taxon-name-part-type="species" reg="fryi">fryi</tp:taxon-name-part>
          </tp:taxon-name><tp:taxon-authority>(Schaum), 1863</tp:taxon-authority><xref ref-type="fig" rid="F1">Fry’s strange-combed beetle Figures 1</xref><xref ref-type="fig" rid="F2">, 9</xref><tp:nomenclature-citation-list><tp:nomenclature-citation><tp:taxon-name>
                <tp:taxon-name-part taxon-name-part-type="genus" reg="Tylonotus">Tylonotus</tp:taxon-name-part> <tp:taxon-name-part taxon-name-part-type="species" reg="fryi">fryi</tp:taxon-name-part></tp:taxon-name><comment>Schaum, 1863: 75.</comment></tp:nomenclature-citation><tp:nomenclature-citation><tp:taxon-name>
                <tp:taxon-name-part taxon-name-part-type="genus" reg="Nototylus">Nototylus</tp:taxon-name-part> <tp:taxon-name-part taxon-name-part-type="species" reg="fryi">fryi</tp:taxon-name-part></tp:taxon-name><comment>(Schaum): Gemminger &amp; Harold, 1868: 161.</comment></tp:nomenclature-citation></tp:nomenclature-citation-list></tp:nomenclature><tp:treatment-sec sec-type="type material" id="SECID0EZFAE"><title>Type material.</title><p><bold><italic>Holotype</italic></bold> female deposited in <named-content xmlns:xlink="http://www.w3.org/1999/xlink" content-type="dwc:institutional_code" xlink:type="simple">NHMUK</named-content>. Detailed description and illustrations in <xref ref-type="bibr" rid="B4">Deuve (1994)</xref>. See also <xref ref-type="bibr" rid="B15">Schaum (1863)</xref>, <xref ref-type="bibr" rid="B1">Bänninger (1927)</xref>, and <xref ref-type="bibr" rid="B6">Erwin (2011)</xref>.</p></tp:treatment-sec><tp:treatment-sec sec-type="distribution" id="SECID0EZGAE"><title>Geographical distribution</title><p>(Fig. <xref ref-type="fig" rid="F2">9</xref>). Known only from Brazil, Espíritu Santo, without precise locality.</p></tp:treatment-sec><tp:treatment-sec sec-type="Dispersal potential" id="SECID0EDHAE"><title>Dispersal potential.</title><p>Brachypterous (wing truncated without distal venation), probably not capable of flight.</p></tp:treatment-sec><tp:treatment-sec sec-type="Way of life" id="SECID0EIHAE"><title>Way of life.</title><p>Unknown, except that they live in Southern Atlantic Forest (Mata Atlântica).</p></tp:treatment-sec><tp:treatment-sec sec-type="notes" id="SECID0ENHAE"><title>Note.</title><p>This taxon is known from a single disarticulated specimen in the <named-content xmlns:xlink="http://www.w3.org/1999/xlink" content-type="dwc:institutional_code" xlink:type="simple">NHMUK</named-content>, which one of us (TLE) has re-examined twice. Its habitat, somewhere in the state of Espíritu Santo, Brazil, likely has suffered forest conversion to sugar cane, cacao plantations, or cattle ranches. The Bahia Coastal Forests ecoregion, which includes the state of Espíritu Santo, has less than 5% of the original forest vegetation remaining. See the web site <ext-link xmlns:xlink="http://www.w3.org/1999/xlink" xlink:type="simple" ext-link-type="uri" xlink:href="http://www.worldwildlife.org/ecoregions/nt0103">http://www.worldwildlife.org/ecoregions/nt0103</ext-link> (last accessed on 19 December 2019) for a very good description of what the area where this unique species lived was like previously and is like now (not good). Perhaps <italic><tp:taxon-name><tp:taxon-name-part taxon-name-part-type="genus" reg="Nototylus">N.</tp:taxon-name-part> <tp:taxon-name-part taxon-name-part-type="species" reg="fryi">fryi</tp:taxon-name-part></tp:taxon-name></italic> is still extant in remaining protected areas such as Sooretama Biological Reserve and/or Linhares Forest Reserve. A major effort needs to be made to seek more specimens, particularly males, which remain unknown.</p><fig id="F2" position="float" orientation="portrait"><object-id xmlns:xlink="http://www.w3.org/1999/xlink" content-type="doi" xlink:type="simple">10.3897/zookeys.927.49584.figure9</object-id><object-id xmlns:xlink="http://www.w3.org/1999/xlink" content-type="arpha" xlink:type="simple">1CA3290A-0925-5A74-BC2A-B940DD0EC96E</object-id><label>Figure 9.</label><caption><p>Map illustrating known distributions of species of <italic><tp:taxon-name><tp:taxon-name-part taxon-name-part-type="genus" reg="Nototylus">Nototylus</tp:taxon-name-part></tp:taxon-name></italic>. Key: ■ = precise locality for <italic><tp:taxon-name><tp:taxon-name-part taxon-name-part-type="genus" reg="Nototylus">N.</tp:taxon-name-part> <tp:taxon-name-part taxon-name-part-type="species" reg="balli">balli</tp:taxon-name-part></tp:taxon-name></italic> sp. nov. (see text); ● = generalized locality for <italic><tp:taxon-name><tp:taxon-name-part taxon-name-part-type="genus" reg="Nototylus">N.</tp:taxon-name-part> <tp:taxon-name-part taxon-name-part-type="species" reg="fryi">fryi</tp:taxon-name-part></tp:taxon-name></italic> (Schaum) in Brazil.</p></caption><graphic xmlns:xlink="http://www.w3.org/1999/xlink" xlink:href="zookeys-927-065-g002.jpg" position="float" orientation="portrait" xlink:type="simple" id="oo_400932.jpg"><uri content-type="original_file" xlink:type="simple">https://binary.pensoft.net/fig/400932</uri></graphic></fig></tp:treatment-sec><tp:treatment-sec><!--Section generated to contain objects referenced in tp:taxon-treatment.--><fig id="F1" position="float" orientation="portrait"><object-id xmlns:xlink="http://www.w3.org/1999/xlink" content-type="doi" xlink:type="simple">10.3897/zookeys.927.49584.figures1-8</object-id><object-id xmlns:xlink="http://www.w3.org/1999/xlink" content-type="arpha" xlink:type="simple">04B87D44-203F-5216-98D1-FBE8FE699A43</object-id><label>Figures 1–8.</label><caption><p><italic><tp:taxon-name><tp:taxon-name-part taxon-name-part-type="genus" reg="Nototylus">Nototylus</tp:taxon-name-part></tp:taxon-name></italic><bold>1</bold><italic><tp:taxon-name><tp:taxon-name-part taxon-name-part-type="genus" reg="Nototylus">Nototylus</tp:taxon-name-part> <tp:taxon-name-part taxon-name-part-type="species" reg="fryi">fryi</tp:taxon-name-part></tp:taxon-name></italic> (Schaum), habitus, dorsal aspect, apparent body length (<abbrev xmlns:xlink="http://www.w3.org/1999/xlink" xlink:title="Measurements of length" id="ABBRID0EKCAE" xlink:type="simple">ABL</abbrev>) = 8.2 mm <bold>2–6</bold><italic><tp:taxon-name><tp:taxon-name-part taxon-name-part-type="genus" reg="Nototylus">Nototylus</tp:taxon-name-part> <tp:taxon-name-part taxon-name-part-type="species" reg="balli">balli</tp:taxon-name-part></tp:taxon-name></italic> sp. nov.: <bold>2</bold> habitus, dorsal aspect, <abbrev xmlns:xlink="http://www.w3.org/1999/xlink" xlink:title="Measurements of length" id="ABBRID0E4CAE" xlink:type="simple">ABL</abbrev> = 9.1 mm <bold>3</bold> habitus, left lateral aspect <bold>4</bold> head, dorsal aspect <bold>5</bold> head, left lateral aspect; arrow indicates location of sulcus beneath eye <bold>6</bold> left foreleg, lateral aspect; femur with antennal cleaner present subapicoventrally <bold>7</bold> left mesotibia, ventral aspect <bold>8</bold> closeup of a middle leg spatulate seta. Scale bars: 0.5 mm (<bold>1–8</bold>).</p></caption><graphic xmlns:xlink="http://www.w3.org/1999/xlink" xlink:href="zookeys-927-065-g001.jpg" position="float" orientation="portrait" xlink:type="simple" id="oo_400931.jpg"><uri content-type="original_file" xlink:type="simple">https://binary.pensoft.net/fig/400931</uri></graphic></fig></tp:treatment-sec><ref-list><ref id="B4"><mixed-citation xmlns:xlink="http://www.w3.org/1999/xlink" xlink:type="simple"><person-group><name name-style="western"><surname>Deuve</surname><given-names>T</given-names></name></person-group> (<year>1994</year>) <article-title>Les <tp:taxon-name><tp:taxon-name-part taxon-name-part-type="family">Nototylidae</tp:taxon-name-part></tp:taxon-name>, une famille énigmatique de coléoptères <tp:taxon-name><tp:taxon-name-part taxon-name-part-type="suborder">Adephaga</tp:taxon-name-part></tp:taxon-name>.</article-title><source>Annales de la Société Entomologique de France (nouvelle série)</source><volume>30</volume>: <fpage>133</fpage>–<lpage>144</lpage>.</mixed-citation></ref><ref id="B15"><mixed-citation xmlns:xlink="http://www.w3.org/1999/xlink" xlink:type="simple"><person-group><name name-style="western"><surname>Schaum</surname><given-names>H</given-names></name></person-group> (<year>1863</year>) <article-title>Descriptions of four new genera of <tp:taxon-name><tp:taxon-name-part taxon-name-part-type="family">Carabidae</tp:taxon-name-part></tp:taxon-name>.</article-title><source>The Journal of Entomology (London)</source><volume>2</volume>: <fpage>74</fpage>–<lpage>78</lpage>.</mixed-citation></ref><ref id="B1"><mixed-citation xmlns:xlink="http://www.w3.org/1999/xlink" xlink:type="simple"><person-group><name name-style="western"><surname>Bänninger</surname><given-names>M</given-names></name></person-group> (<year>1927</year>) <article-title>Die <tp:taxon-name><tp:taxon-name-part taxon-name-part-type="tribe">Ozaenini</tp:taxon-name-part></tp:taxon-name> (Col. Carab.). 10. Beitrag zur Kenntnis der <tp:taxon-name><tp:taxon-name-part taxon-name-part-type="subfamily">Carabinae</tp:taxon-name-part></tp:taxon-name>.</article-title><source>Deutsche Entomologische Zeitschrift,</source><volume>1927</volume>: <fpage>177</fpage>–<lpage>216</lpage>. <ext-link xlink:type="simple" ext-link-type="doi" xlink:href="10.1002/mmnd.48019270301">https://doi.org/10.1002/mmnd.48019270301</ext-link></mixed-citation></ref><ref id="B6"><mixed-citation xmlns:xlink="http://www.w3.org/1999/xlink" xlink:type="simple"><person-group><name name-style="western"><surname>Erwin</surname><given-names>TL</given-names></name></person-group> (<year>2011</year>) <source>A Treatise on the Western Hemisphere <tp:taxon-name><tp:taxon-name-part taxon-name-part-type="superfamily">Caraboidea</tp:taxon-name-part></tp:taxon-name> (<tp:taxon-name><tp:taxon-name-part taxon-name-part-type="order">Coleoptera</tp:taxon-name-part></tp:taxon-name>): Their classification, distributions, and ways of life Volume III (<tp:taxon-name><tp:taxon-name-part taxon-name-part-type="family">Carabidae</tp:taxon-name-part></tp:taxon-name> – Loxomeriformes, Melaeniformes).</source><publisher-name>Pensoft</publisher-name>, <publisher-loc>Sofia-Moscow</publisher-loc>, <size units="page">412 pp</size>. [66 plates]</mixed-citation></ref></ref-list></tp:taxon-treatment>
