# Supplementary material for: After 157 years, a second specimen and species of the phylogenetically enigmatic and previously monobasic genus Nototylus Gemminger & Harold, 1868 (Coleoptera, Carabidae, Nototylini)
Source: Zookeys. 2020 Apr 16;927:65–74. doi: 10.3897/zookeys.927.49584 (PMC7180163; doi:10.3897/zookeys.927.49584)
Supplement: XML Treatment for Nototylus balli [file zookeys.927.49584-treatment3.xml]

<!DOCTYPE tp:taxon-treatment
  PUBLIC "-//TaxonX//DTD Taxonomic Treatment Publishing DTD v0 20100105//EN" "tax-treatment-NSO.dtd">
<tp:taxon-treatment xmlns:tp="http://www.plazi.org/taxpub"><tp:treatment-meta><kwd-group><label>Taxon classification</label><kwd><named-content xmlns:xlink="http://www.w3.org/1999/xlink" content-type="kingdom">Animalia</named-content></kwd><kwd><named-content xmlns:xlink="http://www.w3.org/1999/xlink" content-type="order">Coleoptera</named-content></kwd><kwd><named-content xmlns:xlink="http://www.w3.org/1999/xlink" content-type="family">Carabidae</named-content></kwd></kwd-group><mixed-citation publication-type="journal"><person-group><name><surname>Erwin</surname><given-names>Terry L.</given-names></name><name><surname>Kavanaugh</surname><given-names>David H.</given-names></name><name><surname>Maddison</surname><given-names>David R.</given-names></name></person-group><article-title>After 157 years, a second specimen and species of the phylogenetically enigmatic and previously monobasic genus <italic><tp:taxon-name><tp:taxon-name-part taxon-name-part-type="genus" reg="Nototylus">Nototylus</tp:taxon-name-part></tp:taxon-name></italic> Gemminger &amp; Harold, 1868 (<tp:taxon-name><tp:taxon-name-part taxon-name-part-type="order">Coleoptera</tp:taxon-name-part></tp:taxon-name>, <tp:taxon-name><tp:taxon-name-part taxon-name-part-type="family">Carabidae</tp:taxon-name-part></tp:taxon-name>, <tp:taxon-name><tp:taxon-name-part taxon-name-part-type="tribe">Nototylini</tp:taxon-name-part></tp:taxon-name>)</article-title><source>Zookeys</source><day>16</day><month>4</month><year>2020</year><volume>927</volume><fpage>65</fpage><lpage>74</lpage><pub-id pub-id-type="doi">10.3897/zookeys.927.49584</pub-id></mixed-citation></tp:treatment-meta><tp:nomenclature><tp:taxon-name><object-id xmlns:xlink="http://www.w3.org/1999/xlink" content-type="arpha" xlink:type="simple">0448F28E-2165-5A75-AA0A-8186F0072E85</object-id>
            <tp:taxon-name-part taxon-name-part-type="genus" reg="Nototylus">Nototylus</tp:taxon-name-part>
            <tp:taxon-name-part taxon-name-part-type="species" reg="balli">balli</tp:taxon-name-part>
            <object-id xmlns:xlink="http://www.w3.org/1999/xlink" content-type="zoobank" xlink:type="simple">http://zoobank.org/2E9A04F6-AF58-43E2-8C79-7765690039A2</object-id>
          </tp:taxon-name><tp:taxon-authority>Erwin &amp; Kavanaugh</tp:taxon-authority><tp:taxon-status xmlns:xlink="http://www.w3.org/1999/xlink" xlink:type="simple">sp. nov.</tp:taxon-status><xref ref-type="fig" rid="F1">Ball’s strange-combed beetle Figures 2–8</xref><xref ref-type="fig" rid="F2">, 9</xref></tp:nomenclature><tp:treatment-sec sec-type="type material" id="SECID0EDLAE"><title>Type material.</title><p><bold><italic>Holotype</italic></bold>: A female, deposited in <named-content xmlns:xlink="http://www.w3.org/1999/xlink" content-type="dwc:institutional_code" xlink:type="simple">NMNH</named-content>, labeled: French Guiana, Cayenne, track Bélizon, pk 4.5, 90 m (<named-content xmlns:xlink="http://www.w3.org/1999/xlink" content-type="dwc:verbatimCoordinates" xlink:type="simple"><named-content content-type="geo-json" specific-use="{&#34;type&#34;:&#34;Point&#34;,&#34;coordinates&#34;:[-52.321600,4.370400]}" id="NCID0EWLAE" xlink:type="simple">4.3704N, 52.3216W</named-content></named-content>), July 2015 (JL Giuglaris) (<named-content xmlns:xlink="http://www.w3.org/1999/xlink" content-type="dwc:institutional_code" xlink:type="simple">NMNH</named-content>: ADP143591, female).</p></tp:treatment-sec><tp:treatment-sec sec-type="Derivation of specific epithet" id="SECID0EAMAE"><title>Derivation of specific epithet.</title><p>The epithet, <italic>balli</italic>, is a Latinized eponym based on the family name of George E Ball, carabidologist and academic leader of a host of younger carabidologists, including all three coauthors, in celebration of his 90<sup>th</sup> birthday, 25 September 2016. This species was introduced to George and many other carabidophiles at Athens, GA, during the Fourth International Symposium of Carabidologists in September 2016.</p></tp:treatment-sec><tp:treatment-sec sec-type="diagnosis" id="SECID0EKMAE"><title>Diagnosis.</title><p>With the attributes of the genus as described above and slightly larger-sized than the <italic><tp:taxon-name><tp:taxon-name-part taxon-name-part-type="genus" reg="Nototylus">N.</tp:taxon-name-part> <tp:taxon-name-part taxon-name-part-type="species" reg="fryi">fryi</tp:taxon-name-part></tp:taxon-name></italic> specimen. Adult with pale brown integument; only the mandibular apices and dorsal margins of tibiae infuscated. Head slightly broader and less narrowed posteriorly and with eyes more convex and hemispheric than in <italic><tp:taxon-name><tp:taxon-name-part taxon-name-part-type="genus" reg="Nototylus">N.</tp:taxon-name-part> <tp:taxon-name-part taxon-name-part-type="species" reg="fryi">fryi</tp:taxon-name-part></tp:taxon-name></italic>. Frons and occiput moderately domed, aspect sub-hypognathus; smooth with fine, scattered setigerous punctures, perhaps with one slightly longer superorbital seta. Pronotum markedly domed, subquadrate, grossly explanate basolaterally, with lateral margins very slightly and evenly convex between front and hind angles (in <italic><tp:taxon-name><tp:taxon-name-part taxon-name-part-type="genus" reg="Nototylus">N.</tp:taxon-name-part> <tp:taxon-name-part taxon-name-part-type="species" reg="fryi">fryi</tp:taxon-name-part></tp:taxon-name></italic>, lateral margins straighter and slightly sinuate anterior to hind angles); dorsum, margins and proepipleura sparsely setiferous. Elytron with humerus perfectly rounded, elytral silhouette more distinctly swollen posterior to humerus than in <italic><tp:taxon-name><tp:taxon-name-part taxon-name-part-type="genus" reg="Nototylus">N.</tp:taxon-name-part> <tp:taxon-name-part taxon-name-part-type="species" reg="fryi">fryi</tp:taxon-name-part></tp:taxon-name></italic>, lateral margin markedly sinuate, disc markedly convex, apex at level of tucked post-femoral apex obliquely angulate, narrowly rounded apically to suture, not dentate, not plicate; lateral margin and epipleuron markedly setiferous. Interneurs with rounded or slightly elongate punctures, with uneven spacing between punctures. Hindwings macropterous.</p></tp:treatment-sec><tp:treatment-sec sec-type="description" id="SECID0E3NAE"><title>Description.</title><p>(Fig. <xref ref-type="fig" rid="F1">2</xref>). <bold><italic>Size</italic></bold>: <abbrev xmlns:xlink="http://www.w3.org/1999/xlink" xlink:title="Measurements of length" id="ABBRID0EJOAE" xlink:type="simple">ABL</abbrev> = 9.1 mm, <abbrev xmlns:xlink="http://www.w3.org/1999/xlink" xlink:title="Measurement of length" id="ABBRID0ENOAE" xlink:type="simple">SBL</abbrev> = 9.00 mm, <abbrev xmlns:xlink="http://www.w3.org/1999/xlink" xlink:title="total width" id="ABBRID0EROAE" xlink:type="simple">TW</abbrev> = 4.6 mm. <bold><italic>Color</italic></bold>: As described above. <bold><italic>Luster</italic></bold>: Shiny. <bold><italic>Head</italic></bold>: As described above. Antennae moderately short, filiform; antennal scape and flagellar antennomeres about twice as long as wide, length of pedicel slightly less than twice its width; all antennomeres with pubescence in addition to multiple fixed setae, with only sparse pubescence on scape and pedicel and denser pubescence on flagellar antennomeres. <bold><italic>Prothorax</italic></bold>: Subquadrate, slightly constricted near base, hind angles produced posteriorly, anterior margin broader than neck; surface of disc as described above. <bold><italic>Pterothorax</italic></bold>: Elytron markedly convex, slightly broader in anterior third with small epipleural flange, moderately flared from middle to apical third and rounded to hind angle; intervals flat, intervals 1, 3, and 5 with setigerous pores throughout length, interneurs striate. <bold><italic>Legs</italic></bold>: Profemur with antennal grooming structure as described for genus (Fig. <xref ref-type="fig" rid="F1">6</xref>) and with protibia ventrally and mesotibia ventromedially (Fig. <xref ref-type="fig" rid="F1">7</xref>) with fringes of slender, elongate and apically ovospatulate setae (Fig. <xref ref-type="fig" rid="F1">8</xref>) like those in the profemoral grooming structure. <bold><italic>Abdomen</italic></bold>: As described above. <bold><italic>Male genitalia</italic></bold>: Unknown for this species. <bold><italic>Female ovipositor</italic></bold>: see <xref ref-type="bibr" rid="B4">Deuve (1994)</xref> for <italic><tp:taxon-name><tp:taxon-name-part taxon-name-part-type="genus" reg="Nototylus">N.</tp:taxon-name-part> <tp:taxon-name-part taxon-name-part-type="species" reg="fryi">fryi</tp:taxon-name-part></tp:taxon-name></italic>.</p></tp:treatment-sec><tp:treatment-sec sec-type="notes" id="SECID0ELQAE"><title>Note.</title><p>Based on unpublished scanning electron microscope images of the foreleg of the female holotype of <italic><tp:taxon-name><tp:taxon-name-part taxon-name-part-type="genus" reg="Nototylus">N.</tp:taxon-name-part> <tp:taxon-name-part taxon-name-part-type="species" reg="fryi">fryi</tp:taxon-name-part></tp:taxon-name></italic> from George Ball and shared with us by Wendy Moore, we can now report that <italic><tp:taxon-name><tp:taxon-name-part taxon-name-part-type="genus" reg="Nototylus">N.</tp:taxon-name-part> <tp:taxon-name-part taxon-name-part-type="species" reg="fryi">fryi</tp:taxon-name-part></tp:taxon-name></italic> also has the strange ovospatulate setae in the same locations as we have observed in the holotype of <italic><tp:taxon-name><tp:taxon-name-part taxon-name-part-type="genus" reg="Nototylus">N.</tp:taxon-name-part> <tp:taxon-name-part taxon-name-part-type="species" reg="balli">balli</tp:taxon-name-part></tp:taxon-name></italic>.</p></tp:treatment-sec><tp:treatment-sec sec-type="distribution" id="SECID0ESRAE"><title>Geographic distribution.</title><p>(Fig. <xref ref-type="fig" rid="F2">9</xref>). This species is currently known only from the type locality in French Guiana.</p></tp:treatment-sec><tp:treatment-sec sec-type="Dispersal potential" id="SECID0E3RAE"><title>Dispersal potential.</title><p>Macropterous and capable of flight. The holotype was collected with a glass pane flight intercept trap (<abbrev xmlns:xlink="http://www.w3.org/1999/xlink" xlink:title="flight intercept trap" id="ABBRID0ECSAE" xlink:type="simple">FIT</abbrev>) (JL Giuglaris, pers. comm.).</p></tp:treatment-sec><tp:treatment-sec sec-type="Way of life" id="SECID0EGSAE"><title>Way of life.</title><p>Unknown, except that these beetles live in lowland rainforests and are extremely rarely collected. Only one specimen has been found so far despite the on-going beetle inventory by the Société entomologique Antilles-Guyane (<abbrev xmlns:xlink="http://www.w3.org/1999/xlink" content-type="institution" xlink:title="Société entomologique Antilles-Guyane" id="ABBRID0EMSAE" xlink:type="simple">SEAG</abbrev>) since 2014 in French Guiana (see Notes, below).</p></tp:treatment-sec><tp:treatment-sec sec-type="notes" id="SECID0ERSAE"><title>Notes.</title><p>The rainy season in French Guiana consists of heavy rainfall between December and July while the remaining months are comparatively dryer. Annual precipitation reaches 9.652 cm in and around Cayenne. Temperatures reach 25 to 27 °C as an average high at Cayenne. Thus, the specimen described herein was collected in the late warm rainy season a mere 57.4 km south of Cayenne.</p><p>From materials thus far collected by the <abbrev xmlns:xlink="http://www.w3.org/1999/xlink" content-type="institution" xlink:title="Société entomologique Antilles-Guyane" id="ABBRID0EYSAE" xlink:type="simple">SEAG</abbrev> inventory program, 19,272 carabid specimens have been sent to the first author, TLE. These specimens were collected from 30 different localities in French Guiana, mainly by <abbrev xmlns:xlink="http://www.w3.org/1999/xlink" xlink:title="flight intercept traps" id="ABBRID0E4SAE" xlink:type="simple">FITs</abbrev> (flight intercept traps of both the glass pane and net types), but also at lights of various wave lengths (blue, pink), GEM lights, and <abbrev xmlns:xlink="http://www.w3.org/1999/xlink" xlink:title="Sea, Land, and Air Malaise" id="ABBRID0EBTAE" xlink:type="simple">SLAM</abbrev> traps (a small 4-sided malaise called the Sea, Land, and Air Malaise (<abbrev xmlns:xlink="http://www.w3.org/1999/xlink" xlink:title="Sea, Land, and Air Malaise" id="ABBRID0EFTAE" xlink:type="simple">SLAM</abbrev>) Trap that floats on water, stands on the ground, or hangs in the sky) (<xref ref-type="bibr" rid="B10">Erwin et al. 2012</xref>). None of those was a <italic><tp:taxon-name><tp:taxon-name-part taxon-name-part-type="genus" reg="Nototylus">Nototylus</tp:taxon-name-part></tp:taxon-name></italic> specimen. An independent collector (not part of <abbrev xmlns:xlink="http://www.w3.org/1999/xlink" content-type="institution" xlink:title="Société entomologique Antilles-Guyane" id="ABBRID0EUTAE" xlink:type="simple">SEAG</abbrev>) came upon the single specimen described here, also collected in a glass pane <abbrev xmlns:xlink="http://www.w3.org/1999/xlink" xlink:title="flight intercept trap" id="ABBRID0EZTAE" xlink:type="simple">FIT</abbrev>. It is unclear just why no adults of this species have been collected in any of the many <abbrev xmlns:xlink="http://www.w3.org/1999/xlink" content-type="institution" xlink:title="Société entomologique Antilles-Guyane" id="ABBRID0E4TAE" xlink:type="simple">SEAG</abbrev><abbrev xmlns:xlink="http://www.w3.org/1999/xlink" xlink:title="flight intercept traps" id="ABBRID0ECUAE" xlink:type="simple">FITs</abbrev>.</p></tp:treatment-sec><tp:treatment-sec><!--Section generated to contain objects referenced in tp:taxon-treatment.--><fig id="F1" position="float" orientation="portrait"><object-id xmlns:xlink="http://www.w3.org/1999/xlink" content-type="doi" xlink:type="simple">10.3897/zookeys.927.49584.figures1-8</object-id><object-id xmlns:xlink="http://www.w3.org/1999/xlink" content-type="arpha" xlink:type="simple">04B87D44-203F-5216-98D1-FBE8FE699A43</object-id><label>Figures 1–8.</label><caption><p><italic><tp:taxon-name><tp:taxon-name-part taxon-name-part-type="genus" reg="Nototylus">Nototylus</tp:taxon-name-part></tp:taxon-name></italic><bold>1</bold><italic><tp:taxon-name><tp:taxon-name-part taxon-name-part-type="genus" reg="Nototylus">Nototylus</tp:taxon-name-part> <tp:taxon-name-part taxon-name-part-type="species" reg="fryi">fryi</tp:taxon-name-part></tp:taxon-name></italic> (Schaum), habitus, dorsal aspect, apparent body length (<abbrev xmlns:xlink="http://www.w3.org/1999/xlink" xlink:title="Measurements of length" id="ABBRID0EKCAE" xlink:type="simple">ABL</abbrev>) = 8.2 mm <bold>2–6</bold><italic><tp:taxon-name><tp:taxon-name-part taxon-name-part-type="genus" reg="Nototylus">Nototylus</tp:taxon-name-part> <tp:taxon-name-part taxon-name-part-type="species" reg="balli">balli</tp:taxon-name-part></tp:taxon-name></italic> sp. nov.: <bold>2</bold> habitus, dorsal aspect, <abbrev xmlns:xlink="http://www.w3.org/1999/xlink" xlink:title="Measurements of length" id="ABBRID0E4CAE" xlink:type="simple">ABL</abbrev> = 9.1 mm <bold>3</bold> habitus, left lateral aspect <bold>4</bold> head, dorsal aspect <bold>5</bold> head, left lateral aspect; arrow indicates location of sulcus beneath eye <bold>6</bold> left foreleg, lateral aspect; femur with antennal cleaner present subapicoventrally <bold>7</bold> left mesotibia, ventral aspect <bold>8</bold> closeup of a middle leg spatulate seta. Scale bars: 0.5 mm (<bold>1–8</bold>).</p></caption><graphic xmlns:xlink="http://www.w3.org/1999/xlink" xlink:href="zookeys-927-065-g001.jpg" position="float" orientation="portrait" xlink:type="simple" id="oo_400931.jpg"><uri content-type="original_file" xlink:type="simple">https://binary.pensoft.net/fig/400931</uri></graphic></fig><fig id="F2" position="float" orientation="portrait"><object-id xmlns:xlink="http://www.w3.org/1999/xlink" content-type="doi" xlink:type="simple">10.3897/zookeys.927.49584.figure9</object-id><object-id xmlns:xlink="http://www.w3.org/1999/xlink" content-type="arpha" xlink:type="simple">1CA3290A-0925-5A74-BC2A-B940DD0EC96E</object-id><label>Figure 9.</label><caption><p>Map illustrating known distributions of species of <italic><tp:taxon-name><tp:taxon-name-part taxon-name-part-type="genus" reg="Nototylus">Nototylus</tp:taxon-name-part></tp:taxon-name></italic>. Key: ■ = precise locality for <italic><tp:taxon-name><tp:taxon-name-part taxon-name-part-type="genus" reg="Nototylus">N.</tp:taxon-name-part> <tp:taxon-name-part taxon-name-part-type="species" reg="balli">balli</tp:taxon-name-part></tp:taxon-name></italic> sp. nov. (see text); ● = generalized locality for <italic><tp:taxon-name><tp:taxon-name-part taxon-name-part-type="genus" reg="Nototylus">N.</tp:taxon-name-part> <tp:taxon-name-part taxon-name-part-type="species" reg="fryi">fryi</tp:taxon-name-part></tp:taxon-name></italic> (Schaum) in Brazil.</p></caption><graphic xmlns:xlink="http://www.w3.org/1999/xlink" xlink:href="zookeys-927-065-g002.jpg" position="float" orientation="portrait" xlink:type="simple" id="oo_400932.jpg"><uri content-type="original_file" xlink:type="simple">https://binary.pensoft.net/fig/400932</uri></graphic></fig></tp:treatment-sec><ref-list><ref id="B4"><mixed-citation xmlns:xlink="http://www.w3.org/1999/xlink" xlink:type="simple"><person-group><name name-style="western"><surname>Deuve</surname><given-names>T</given-names></name></person-group> (<year>1994</year>) <article-title>Les <tp:taxon-name><tp:taxon-name-part taxon-name-part-type="family">Nototylidae</tp:taxon-name-part></tp:taxon-name>, une famille énigmatique de coléoptères <tp:taxon-name><tp:taxon-name-part taxon-name-part-type="suborder">Adephaga</tp:taxon-name-part></tp:taxon-name>.</article-title><source>Annales de la Société Entomologique de France (nouvelle série)</source><volume>30</volume>: <fpage>133</fpage>–<lpage>144</lpage>.</mixed-citation></ref><ref id="B10"><mixed-citation xmlns:xlink="http://www.w3.org/1999/xlink" xlink:type="simple"><person-group><name name-style="western"><surname>Erwin</surname><given-names>TL</given-names></name><name name-style="western"><surname>Micheli</surname><given-names>C</given-names></name><name name-style="western"><surname>Hevel</surname><given-names>G</given-names></name></person-group> (<year>2012</year>) <article-title>Neotropical beetles of Guyane: Genera of the family <tp:taxon-name><tp:taxon-name-part taxon-name-part-type="family">Carabidae</tp:taxon-name-part></tp:taxon-name> (<tp:taxon-name><tp:taxon-name-part taxon-name-part-type="order">Coleoptera</tp:taxon-name-part></tp:taxon-name>) with notes on species richness currently known from the literature and recent collections.</article-title><source>Le Coléoptériste</source><volume>5</volume>: <fpage>1</fpage>–<lpage>88</lpage>.</mixed-citation></ref></ref-list></tp:taxon-treatment>
